# Supplementary material for: Development and Validity Evaluation of the Index of Social Work Process in Promoting Social Participation of Welfare Recipients (SWP-PSP) in Japan
Source: Int J Environ Res Public Health. 2025 Sep 20;22(9):1458. doi: 10.3390/ijerph22091458 (PMC12470206; doi:10.3390/ijerph22091458)
Supplement: Supplementary file 1 [file ijerph-22-01458-s001.zip]

Archive with 1 entries (1 files):
- ijerph-3806705-supplementary.pdf
